# Supplementary material for: Diabetes and Its Impact on Cardiogenic Shock Outcomes in Acute Myocardial Infarction with Polyvascular Disease: A Comparative Analysis
Source: Biomedicines. 2024 Aug 20;12(8):1900. doi: 10.3390/biomedicines12081900 (PMC11351229; doi:10.3390/biomedicines12081900)
Supplement: Supplementary file 1 [file biomedicines-12-01900-s001.zip]

Archive with 1 entries (1 files):
- biomedicines-3173600-supplementary.pdf
